# Supplementary material for: Explicit but Not Implicit Memory Predicts Ultimate Attainment in the Native Language
Source: Front Psychol. 2020 Sep 25;11:569586. doi: 10.3389/fpsyg.2020.569586 (PMC7546274; doi:10.3389/fpsyg.2020.569586)
Supplement: Supplementary file 2 [file Data_Sheet_2.XLSX]

## Sheet: Sheet1
participant	acc	task	ds	ll	srt	read	group	groupC
5r7ulw	0.725	colloc	0.666667	0.6	-0.000906601	1	low	-0.5
8e1asn	0.425	colloc	0.571429	0.55	-0.000323097	3	low	-0.5
ada170	0.375	colloc	0.428571	0.3	0.00180813	1.5	low	-0.5
ALE118	0.425	colloc	0.571429	0.2	-0.000320813	3	low	-0.5
als961	0.225	colloc	0.285714	0.2	-0.000771009	1.5	low	-0.5
bil963	0.65	colloc	0.476191	0.2	0.000148943	1	low	-0.5
cae180	0.4	colloc	0.428571	0.55	0.000574555	2	low	-0.5
cod180	0.6	colloc	0.714286	0.3	0.000661968	1	low	-0.5
COU825	0.3	colloc	0.238095	0	0.000365272	2.5	low	-0.5
eth548	0.425	colloc	0.333333	0.05	-0.000354596	2.5	low	-0.5
fra292	0.425	colloc	0.52381	0.3	-0.00264296	2	low	-0.5
jor150	0.3	colloc	0.238095	0.25	0.000498693	4	low	-0.5
jos170	0.325	colloc	0.238095	0.25	-0.000918146	2.5	low	-0.5
LLO118	0.625	colloc	0.428571	0.3	-0.00158423	2.5	low	-0.5
lou180	0.525	colloc	0.52381	0.7	0.000305612	0	low	-0.5
MAR020	0.3	colloc	0.190476	0.2	0.000492113	2	low	-0.5
MYL462	0.575	colloc	0.428571	0.3	-0.000774257	1.5	low	-0.5
sad856	0.325	colloc	0.571429	0.05	0.00102817	1	low	-0.5
tar319	0.4	colloc	0.238095	0.1	0.00275268	1.5	low	-0.5
tyl180	0.275	colloc	0.380952	0.1	0.000375418	1.5	low	-0.5
5a2cam	0.65	colloc	0.428571	0.45	-0.00060581	6	high	0.5
606ERR	0.65	colloc	0.619048	0.55	-0.00161014	2	high	0.5
6E1AJL	0.725	colloc	0.571429	0.9	-0.00142543	5	high	0.5
6L5IPL	0.825	colloc	0.571429	0.9	-0.000332932	3	high	0.5
6o3anh	0.725	colloc	0.428571	0.55	-0.00154392	4	high	0.5
6O6GAD	0.65	colloc	0.380952	0.7	0.000504937	3	high	0.5
6R8SCD	0.475	colloc	0.333333	0.5	0.000203427	3.5	high	0.5
6t7ysc	0.725	colloc	0.52381	0.6	0.00033347	2.5	high	0.5
7a9icn	0.325	colloc	0.333333	0.3	-0.000862897	6	high	0.5
7B6AEE	0.75	colloc	0.52381	0.95	-0.000705749	3	high	0.5
7e7eSn	0.825	colloc	0.666667	0.6	-0.00168054	5	high	0.5
7E8UCK	0.725	colloc	0.714286	0.5	-0.00229617	4.5	high	0.5
7I0PFY	0.75	colloc	0.619048	0.4	-0.000530006	2	high	0.5
7i1bai	0.775	colloc	0.619048	0.4	0.000240256	4	high	0.5
7I8AKT	0.475	colloc	0.809524	0.6	-0.00208879	4.5	high	0.5
7L5ARN	0.75	colloc	0.666667	0.55	-0.00138728	6	high	0.5
7o2crt	0.725	colloc	0.619048	0.55	0.000477016	2.5	high	0.5
7O3HHH	0.875	colloc	0.476191	0.65	8.39055e-05	5	high	0.5
7O9OLS	0.725	colloc	0.952381	0.8	-0.00162459	2.5	high	0.5
7R4UAT	0.7	colloc	0.666667	0.65	-3.37004e-05	3.5	high	0.5
7r7ikl	0.675	colloc	0.857143	0.3	-0.00123436	4	high	0.5
7U9RKG	0.85	colloc	0.714286	0.4	-0.000984492	4.5	high	0.5
7yonhs	0.625	colloc	0.619048	0.9	-0.000293195	2.5	high	0.5
8a0hck	0.85	colloc	0.714286	0.55	0.000128963	2	high	0.5
8a5umd	0.875	colloc	0.476191	0.5	-0.00342224	2	high	0.5
8e0pnd	0.675	colloc	0.428571	0.2	-0.00140719	6	high	0.5
8E6APG	0.625	colloc	0.380952	0.6	8.79783e-05	3	high	0.5
8h2rmn	0.65	colloc	0.476191	0.9	2.5679e-05	3.5	high	0.5
8H3GTH	0.775	colloc	0.428571	0.85	-0.000473152	3.5	high	0.5
8l8agl	0.8	colloc	0.476191	0.35	0.000567938	2.5	high	0.5
8N2IFW	0.7	colloc	0.476191	0.35	-0.000563233	3.5	high	0.5
8o0waw	0.825	colloc	0.761905	0.65	-0.00146034	6	high	0.5
8O9ESN	0.725	colloc	0.428571	0.8	0.000380466	4.5	high	0.5
8R0ICT	0.825	colloc	0.714286	0.5	0.000677313	3.5	high	0.5
8R8EEY	0.75	colloc	0.761905	0.85	-0.0010746	6	high	0.5
8T8UDT	0.7	colloc	0.714286	0.55	-0.000859166	2	high	0.5
8U9USS	0.825	colloc	0.571429	0.85	-0.000717722	5	high	0.5
97I8ACD	0.65	colloc	0.619048	0.95	0.0015545	2.5	high	0.5
97r0864oms	0.75	colloc	0.571429	0.45	0.000105269	2	high	0.5
9A1OJM	0.725	colloc	0.714286	0.75	0.00105273	3.5	high	0.5
5r7ulw	0.966667	grammar	0.666667	0.6	-0.000906601	1	low	-0.5
8e1asn	0.833333	grammar	0.571429	0.55	-0.000323097	3	low	-0.5
ada170	0.75	grammar	0.428571	0.3	0.00180813	1.5	low	-0.5
ALE118	0.783333	grammar	0.571429	0.2	-0.000320813	3	low	-0.5
als961	0.716667	grammar	0.285714	0.2	-0.000771009	1.5	low	-0.5
bil963	0.716667	grammar	0.476191	0.2	0.000148943	1	low	-0.5
cae180	0.85	grammar	0.428571	0.55	0.000574555	2	low	-0.5
cod180	0.75	grammar	0.714286	0.3	0.000661968	1	low	-0.5
COU825	0.816667	grammar	0.238095	0	0.000365272	2.5	low	-0.5
eth548	0.616667	grammar	0.333333	0.05	-0.000354596	2.5	low	-0.5
fra292	0.583333	grammar	0.52381	0.3	-0.00264296	2	low	-0.5
jor150	0.483333	grammar	0.238095	0.25	0.000498693	4	low	-0.5
jos170	0.6	grammar	0.238095	0.25	-0.000918146	2.5	low	-0.5
LLO118	0.8	grammar	0.428571	0.3	-0.00158423	2.5	low	-0.5
lou180	0.85	grammar	0.52381	0.7	0.000305612	0	low	-0.5
MAR020	0.666667	grammar	0.190476	0.2	0.000492113	2	low	-0.5
MYL462	0.75	grammar	0.428571	0.3	-0.000774257	1.5	low	-0.5
sad856	0.7	grammar	0.571429	0.05	0.00102817	1	low	-0.5
tar319	0.633333	grammar	0.238095	0.1	0.00275268	1.5	low	-0.5
tyl180	0.65	grammar	0.380952	0.1	0.000375418	1.5	low	-0.5
5a2cam	0.833333	grammar	0.428571	0.45	-0.00060581	6	high	0.5
606ERR	0.966667	grammar	0.619048	0.55	-0.00161014	2	high	0.5
6E1AJL	0.916667	grammar	0.571429	0.9	-0.00142543	5	high	0.5
6L5IPL	0.916667	grammar	0.571429	0.9	-0.000332932	3	high	0.5
6o3anh	0.85	grammar	0.428571	0.55	-0.00154392	4	high	0.5
6O6GAD	0.95	grammar	0.380952	0.7	0.000504937	3	high	0.5
6R8SCD	0.8	grammar	0.333333	0.5	0.000203427	3.5	high	0.5
6t7ysc	0.916667	grammar	0.52381	0.6	0.00033347	2.5	high	0.5
7a9icn	0.816667	grammar	0.333333	0.3	-0.000862897	6	high	0.5
7B6AEE	0.9	grammar	0.52381	0.95	-0.000705749	3	high	0.5
7e7eSn	0.916667	grammar	0.666667	0.6	-0.00168054	5	high	0.5
7E8UCK	0.883333	grammar	0.714286	0.5	-0.00229617	4.5	high	0.5
7I0PFY	0.95	grammar	0.619048	0.4	-0.000530006	2	high	0.5
7i1bai	0.966667	grammar	0.619048	0.4	0.000240256	4	high	0.5
7I8AKT	0.933333	grammar	0.809524	0.6	-0.00208879	4.5	high	0.5
7L5ARN	0.933333	grammar	0.666667	0.55	-0.00138728	6	high	0.5
7o2crt	0.9	grammar	0.619048	0.55	0.000477016	2.5	high	0.5
7O3HHH	0.966667	grammar	0.476191	0.65	8.39055e-05	5	high	0.5
7O9OLS	0.95	grammar	0.952381	0.8	-0.00162459	2.5	high	0.5
7R4UAT	0.866667	grammar	0.666667	0.65	-3.37004e-05	3.5	high	0.5
7r7ikl	0.983333	grammar	0.857143	0.3	-0.00123436	4	high	0.5
7U9RKG	0.983333	grammar	0.714286	0.4	-0.000984492	4.5	high	0.5
7yonhs	0.933333	grammar	0.619048	0.9	-0.000293195	2.5	high	0.5
8a0hck	0.883333	grammar	0.714286	0.55	0.000128963	2	high	0.5
8a5umd	0.883333	grammar	0.476191	0.5	-0.00342224	2	high	0.5
8e0pnd	0.85	grammar	0.428571	0.2	-0.00140719	6	high	0.5
8E6APG	0.933333	grammar	0.380952	0.6	8.79783e-05	3	high	0.5
8h2rmn	0.9	grammar	0.476191	0.9	2.5679e-05	3.5	high	0.5
8H3GTH	0.916667	grammar	0.428571	0.85	-0.000473152	3.5	high	0.5
8l8agl	0.916667	grammar	0.476191	0.35	0.000567938	2.5	high	0.5
8N2IFW	0.9	grammar	0.476191	0.35	-0.000563233	3.5	high	0.5
8o0waw	0.933333	grammar	0.761905	0.65	-0.00146034	6	high	0.5
8O9ESN	0.9	grammar	0.428571	0.8	0.000380466	4.5	high	0.5
8R0ICT	0.95	grammar	0.714286	0.5	0.000677313	3.5	high	0.5
8R8EEY	0.883333	grammar	0.761905	0.85	-0.0010746	6	high	0.5
8T8UDT	0.966667	grammar	0.714286	0.55	-0.000859166	2	high	0.5
8U9USS	0.95	grammar	0.571429	0.85	-0.000717722	5	high	0.5
97I8ACD	0.883333	grammar	0.619048	0.95	0.0015545	2.5	high	0.5
97r0864oms	0.95	grammar	0.571429	0.45	0.000105269	2	high	0.5
9A1OJM	0.966667	grammar	0.714286	0.75	0.00105273	3.5	high	0.5
5r7ulw	0.675	vocab	0.666667	0.6	-0.000906601	1	low	-0.5
8e1asn	0.675	vocab	0.571429	0.55	-0.000323097	3	low	-0.5
ada170	0.5	vocab	0.428571	0.3	0.00180813	1.5	low	-0.5
ALE118	0.65	vocab	0.571429	0.2	-0.000320813	3	low	-0.5
als961	0.4	vocab	0.285714	0.2	-0.000771009	1.5	low	-0.5
bil963	0.55	vocab	0.476191	0.2	0.000148943	1	low	-0.5
cae180	0.6	vocab	0.428571	0.55	0.000574555	2	low	-0.5
cod180	0.7	vocab	0.714286	0.3	0.000661968	1	low	-0.5
COU825	0.25	vocab	0.238095	0	0.000365272	2.5	low	-0.5
eth548	0.55	vocab	0.333333	0.05	-0.000354596	2.5	low	-0.5
fra292	0.6	vocab	0.52381	0.3	-0.00264296	2	low	-0.5
jor150	0.6	vocab	0.238095	0.25	0.000498693	4	low	-0.5
jos170	0.775	vocab	0.238095	0.25	-0.000918146	2.5	low	-0.5
LLO118	0.65	vocab	0.428571	0.3	-0.00158423	2.5	low	-0.5
lou180	0.6	vocab	0.52381	0.7	0.000305612	0	low	-0.5
MAR020	0.45	vocab	0.190476	0.2	0.000492113	2	low	-0.5
MYL462	0.5	vocab	0.428571	0.3	-0.000774257	1.5	low	-0.5
sad856	0.4	vocab	0.571429	0.05	0.00102817	1	low	-0.5
tar319	0.5	vocab	0.238095	0.1	0.00275268	1.5	low	-0.5
tyl180	0.475	vocab	0.380952	0.1	0.000375418	1.5	low	-0.5
5a2cam	0.775	vocab	0.428571	0.45	-0.00060581	6	high	0.5
606ERR	0.65	vocab	0.619048	0.55	-0.00161014	2	high	0.5
6E1AJL	0.85	vocab	0.571429	0.9	-0.00142543	5	high	0.5
6L5IPL	0.85	vocab	0.571429	0.9	-0.000332932	3	high	0.5
6o3anh	0.725	vocab	0.428571	0.55	-0.00154392	4	high	0.5
6O6GAD	0.725	vocab	0.380952	0.7	0.000504937	3	high	0.5
6R8SCD	0.65	vocab	0.333333	0.5	0.000203427	3.5	high	0.5
6t7ysc	0.85	vocab	0.52381	0.6	0.00033347	2.5	high	0.5
7a9icn	0.65	vocab	0.333333	0.3	-0.000862897	6	high	0.5
7B6AEE	0.8	vocab	0.52381	0.95	-0.000705749	3	high	0.5
7e7eSn	0.875	vocab	0.666667	0.6	-0.00168054	5	high	0.5
7E8UCK	0.85	vocab	0.714286	0.5	-0.00229617	4.5	high	0.5
7I0PFY	0.9	vocab	0.619048	0.4	-0.000530006	2	high	0.5
7i1bai	0.6	vocab	0.619048	0.4	0.000240256	4	high	0.5
7I8AKT	0.725	vocab	0.809524	0.6	-0.00208879	4.5	high	0.5
7L5ARN	0.8	vocab	0.666667	0.55	-0.00138728	6	high	0.5
7o2crt	0.9	vocab	0.619048	0.55	0.000477016	2.5	high	0.5
7O3HHH	0.775	vocab	0.476191	0.65	8.39055e-05	5	high	0.5
7O9OLS	0.75	vocab	0.952381	0.8	-0.00162459	2.5	high	0.5
7R4UAT	0.725	vocab	0.666667	0.65	-3.37004e-05	3.5	high	0.5
7r7ikl	0.75	vocab	0.857143	0.3	-0.00123436	4	high	0.5
7U9RKG	0.9	vocab	0.714286	0.4	-0.000984492	4.5	high	0.5
7yonhs	0.975	vocab	0.619048	0.9	-0.000293195	2.5	high	0.5
8a0hck	0.825	vocab	0.714286	0.55	0.000128963	2	high	0.5
8a5umd	0.85	vocab	0.476191	0.5	-0.00342224	2	high	0.5
8e0pnd	0.825	vocab	0.428571	0.2	-0.00140719	6	high	0.5
8E6APG	0.65	vocab	0.380952	0.6	8.79783e-05	3	high	0.5
8h2rmn	0.775	vocab	0.476191	0.9	2.5679e-05	3.5	high	0.5
8H3GTH	0.725	vocab	0.428571	0.85	-0.000473152	3.5	high	0.5
8l8agl	0.9	vocab	0.476191	0.35	0.000567938	2.5	high	0.5
8N2IFW	0.8	vocab	0.476191	0.35	-0.000563233	3.5	high	0.5
8o0waw	0.875	vocab	0.761905	0.65	-0.00146034	6	high	0.5
8O9ESN	0.775	vocab	0.428571	0.8	0.000380466	4.5	high	0.5
8R0ICT	0.825	vocab	0.714286	0.5	0.000677313	3.5	high	0.5
8R8EEY	0.8	vocab	0.761905	0.85	-0.0010746	6	high	0.5
8T8UDT	0.75	vocab	0.714286	0.55	-0.000859166	2	high	0.5
8U9USS	0.85	vocab	0.571429	0.85	-0.000717722	5	high	0.5
97I8ACD	0.7	vocab	0.619048	0.95	0.0015545	2.5	high	0.5
97r0864oms	0.675	vocab	0.571429	0.45	0.000105269	2	high	0.5
9A1OJM	0.8	vocab	0.714286	0.75	0.00105273	3.5	high	0.5
